# Supplementary material for: Gap junction networks in mushroom bodies participate in visual learning and memory in Drosophila
Source: eLife. 2016 May 24;5:e13238. doi: 10.7554/eLife.13238 (PMC4909397; doi:10.7554/eLife.13238)
Supplement: Supplementary file 1. — THU, Tsinghua University. DOI: http://dx.doi.org/10.7554/eLife.13238.024 [file elife-13238-supp1.xlsx]

## Sheet: Sheet1
Sourse	ID	inx	CG#	ON Tarqets	OFF Tarqets	target sequence
VDRC	V103816	inx1	CG3039	1	0	GATCCAGCAG AACGTGTTGA CCACGTGCGG CGGTACGCCA TTGACGATGC AGCTAATCGG CTGGCCCACG TACTGGGTGG CGGTGATGAT CAGGCTGCAG GTTAGCAGGA GCACCGTGGT AAAGGAGTTG TGCAGCCGGA AGACGGCGTT GTCCGTCTGG ATGTCCTGCC ACTTGAGGTA GCTCTTCAGG CTACCCAGCA ACTTATACAT CTTGGCACAG TTTGGATCTC AGTGGGCAAG GATCAGGATC TTTCGGGAGC TTCTCCTCCG GGCAGTGTGT TTGATCTTCC CAAACGGAAA CGTTGTTATG CTAGACGCGA CTTTAACTTT CTCTTGCCGG TTCTTGTCT
VDRC	V102194	inx2	CG4590	1	0	CCGTAACAAA GAATCCTCGC AAATCGCATA ATATAGAGTA GCAGACCGAC AAAATGTTTG ATGTCTTTGG GTCCGTCAAG GGCCTGCTGA AGATCGACCA GGTGTGCATC GACAACAATG TCTTTCGCAT GCACTACAAG GCCACGGTGA TCATACTGAT CGCCTTCTCC CTCCTGGTGA CCTCGCGCCA ATACATCGGT GACCCCATCG ATTGTATTGT GGACGAGATC CCACTGGGCG TGATGGACAC CTACTGCTGG ATCTACTCTA CGTTTACCGT GCCAGAGAGG CTAACGGGCA TCACCGGACG CGATGTGGTG CAGCCCGGCG TGGGCTCCCA TGTGGAGGGC GAGGACGAGG TGA…
VDRC	V39094	inx3	CG1448	1	CG5247	CATGGTCAGT GTGCCGGATG ACTATCGGCG TGATCGCCAG GACCGGATCC TCAAGTATTT CGTGAACAGT TTGAACACCC ACAACGGCTA CTCGTTCGCA TACTTTTTCT GCGAACTGCT TAACTTTATC AACGTGATTG TGAATATCTT TATGGTGGAT AAGTTTCTGG GCGGTGCTTT CATGTCCTAC GGTACGGATG TGCTCAAGTT CTCCAACATG GATCAGGACA AGCGCTTCGA TCCGATGATC GAGATCTTTC CCCGGCTCAC CAAGTGCACG TTCCACAAGT TCGGTCCCAG
VDRC	V33277	inx4	CG10125	1	CG7537	CCAAGTGTGC CAAGTGCGAG ATGTACAAGG GCGGCCCCAG CGGTTCTTCC AACATATACG ACTACCTTTG CCTGCTGCCC CTGAATATAC TGAACGAGAA AATCTTCGCC TTCCTGTGGA TATGGTTTAT ACTAGTGGCT ATGCTCATTT CCCTCAAGTT TCTGTACCGC CTGGCCACCG TTTTGTATCC CGGAATGCGT CTTCAGTTGC TTCGTGCCAG GGCACGTTTC ATGCCCAAGA AGCACTTGCA GGTGGCATTG CGCAATTGCA GTTTTGGCGA CTGGTTCGTG C
VDRC	V102814	inx5	CG7537	1	0	AGGACCTCGC AGAAGACGTA CTTGGCCATG TAGCAAAAGT GCATGTCCTC GTAGTCGGTG GTGAAGTACT TGACCAGCAT GCGCAGCCGG GTATTGTAGG TCTCCTCCGA GAGGAGCGCG TCGCCGACCT CCGAGCAGAG CTGCTTAAGC CGCCGGCCCT CCCACACCTT CCACAGGCAC GAGGGGAAGT AGAAGACGAA CGACTGGAAG AGCAGCAGGA TGATGACCCA CTGGTAGTAG CGCAGATACT GCCGCTCCGT CTGGCCACGA ATCTCGGGGC CCACGCCCTC GGCTATCGAC AGGGACCGCG CGTAGGCCTC GTTGTACTCG CCAATCCTGC GCAGACTCGA TCTGAAGTGG GGC…
VDRC	V8638	inx6	CG17063	1	0	GCTGGACAAT GGGCACCTAC ATCCTGCCGG CGGAGGTCGA TCGGGATGGC GGCAGCAGCT GGGAATACGC CCTCTACGCA CCCACCTCCA CGGCCGCCGA GACCTTTAAC GTGAGCAGTC TGCGCGCCCT GGTGGCCCAA AATGAGCAGT ACGCCCGGTT CATCTCGATC GCCGAGGGCG TCGGGCCGGA GACGCGTGGC GTGACCAAGC GGATGTATCT GCGCTACTAT CAGTGGGTCT TTATGATCCT GCTCTTTCAG TCGCTGCTCT TCTACTTCCC CTCGTTCCTG TGGAAGGTCT GGGAGGGC
VDRC	V103256	inx7	CG2977	1	0	GTCGAAGGTG CAAGAGTGGT GAATCAATCG TATCCAGACC ACTGAGCTCC GGATAACGGT TCTTAGCGGG CGTGGGCGGT GCCTCTCGAT AGGCATTGAC ATCGTTATCG TGATCGGGAT TGGGGAACTC ACTAGCCAAA TGATAGATAA CCTTCTTGAA TAGGAACTCC GAAAGGTTGG AGCGCAGGAA GAAAAGGAAC ATCCAGTTGG AAAAGTTACA CTTATCAATT ACCGCCAATA ATTCGTTTTC GTCCAGTTGG CCAGGCTTGG CCCAATAGAG AGACCAGCGG GTAAATG
VDRC	V26801	inx8	CG34358	1	0	TTGGGAGGGT GGCAAGATTC ATGCGCTCAT CATGGACTTA GACATAGGCA TTTGTTCCGA AGCCGAGAAA AAACAAAAAA AGAAATTACT TTTAGATTAT TTGTGGGAAA ATTTAAGATA TCACAATTGG TGGGCGTACA GATATTACGT GTGTGAGCTG CTCGCCCTTA TAAATGTGAT AGGTCAAATG TTTCTTATGA ATCGATTTTT CGATGGCGAA TTTATAACAT TTGGCCTGAA AGTGATAGAT TATATGGAGA CCGATCAGGA AGATCGCATG GATCCGATGA TTTACATATT TCCCAGAATG ACCAAATGTA CATTTTTTAA ATATGGTTCC AGTGGGGAGG TGGAGAAACA CGA…
THU	THU2881/JF02877	JFinx5	CG7537	1	0	CACCGAATTCCTCTGCCTTCTTCTCATCCG
THU	THU2265/JF02168	JFinx6	CG17063	1	0	CACCGAATTCGAAACAGTACTTCGGCGAGC
